# Supplementary material for: Dysregulation of Type I Interferon (IFN-I) Signaling: A Potential Contributor to Racial Disparity in Hepatocellular Carcinoma (HCC)
Source: Cancers (Basel). 2023 Aug 27;15(17):4283. doi: 10.3390/cancers15174283 (PMC10486472; doi:10.3390/cancers15174283)
Supplement: Supplementary file 1 [file cancers-15-04283-s001.zip]

Archive with 2 entries (2 files):
- File S1.pdf
- Supplementary Tables S1 and S2.pdf
